# Supplementary material for: Traditional Chinese medicine constitution and sarcopenia: a cross-sectional study
Source: Front Public Health. 2024 Jul 24;12:1368933. doi: 10.3389/fpubh.2024.1368933 (PMC11304350; doi:10.3389/fpubh.2024.1368933)
Supplement: Supplementary file 2 [file Table_1.xls]

## Sheet: Sheet1
	Table S1.The association between traditional chinese medicine constitutions and sarcopenia
		Neutral	Qi-deficiency	Yang-deficiency	Yin-deficiency	Phlegm-damp	Damp-heat	Blood-stagnation	Qi-stagnation	Special diathesis
	sit‐to‐stand five times/s	r = -0.107	r = 0.098	r = 0.092	r = 0.060	r = 0.020	r = -0.033	r = 0.022	r = 0.026	r = -0.010
		P<0.001	P<0.001	P<0.001	P=0.025	P=0.457	P=0.228	P=0.412	P=0.338	P=0.710
	6 m walking test/(m/s)	r = 0.069	r = -0.021	r = -0.124	r = 0.058	r = -0.018	r = -0.034	r = 0.016	r = 0.012	r = 0.020
		P=0.011	P=0.446	P<0.001	P=0.032	P=0.498	P=0.204	P=0.566	P=0.658	P=0.467
	SMI	r = 0.170	r = 0.070	r = -0.186	r = -0.057	r = 0.041	r = 0.010	r = -0.075	r = -0.071	r = 0.028
		P<0.001	P=0.009	P<0.001	P=0.036	P=0.130	P=0.707	P=0.006	P=0.009	P=0.306
	Maximum grip strength/kg	r = 0.159	r =-0.090	r = -0.124	r = -0.085	r = -0.023	r = -0.012	r = -0.096	r = -0.050	r = -0.013
		P<0.001	P<0.001	P<0.001	P=0.002	P=0.385	P=0.670	P<0.001	P=0.065	P=0.622
	sarcopenia(YES or NO)	P<0.001	P=0.165	P<0.001	P<0.001	P=0.480	P=0.092	P=0.332	P=0.278	P=0.308
