# Supplementary material for: Traditional Chinese medicine constitution and sarcopenia: a cross-sectional study
Source: Front Public Health. 2024 Jul 24;12:1368933. doi: 10.3389/fpubh.2024.1368933 (PMC11304350; doi:10.3389/fpubh.2024.1368933)
Supplement: Supplementary file 3 [file Table_2.xlsx]

## Sheet: Sheet1
Table S2 Univariate and Multivariate logistic regression analysis of nine types of conditions and sarcopenia
	Univariate model		Multivariate model
	OR (95%CI)	P	OR (95%CI)	P
Neutral constitution	0.31(0.21-0.44)	<.001	0.72(0.25-2.13)	0.554
Qi-deficiency constitution	1.63(0.81-3.33)	0.169
Yang-deficiency constitution	4.03(2.69-6.03)	<.001	1.46(0.48-4.47)	0.51
Yin-deficiency constitution	3.20(1.70-6.03)	<.001	6.93(1.87-25.75)	0.004
Phlegm-damp constitution	1.47(0.50-4.29)	0.483
Damp-heat constitution	2.95(0.79-11.03)	0.108
Blood-stagnation constitution	1.43(0.69-2.96)	0.334
Qi-stagnation constitution	1.70(0.64-4.51)	0.283
Special diathesis constitution	-	-
